# Supplementary material for: FRESH: An Autonomous IoT Platform for Multi-Parameter Environmental Sensing and Short-Term Forecasting
Source: Sensors (Basel). 2026 May 10;26(10):3015. doi: 10.3390/s26103015 (PMC13210863; doi:10.3390/s26103015)
Supplement: Supplementary file 1 [file sensors-26-03015-s001.zip]

Archive with 1 entries (1 files):
- sensors-4273628-supplementary.pdf
